# Supplementary material for: Nucleoside Analogs and Perylene Derivatives Modulate Phase Separation of SARS-CoV-2 N Protein and Genomic RNA In Vitro
Source: Int J Mol Sci. 2022 Dec 3;23(23):15281. doi: 10.3390/ijms232315281 (PMC9738865; doi:10.3390/ijms232315281)
Supplement: Supplementary file 1 [file ijms-23-15281-s001.zip]

Archive with 1 entries (1 files):
- ijms-2020163-supplementary.pdf
